# Supplementary material for: Molecular epidemiology of human respiratory syncytial virus among children in Japan during three seasons and hospitalization risk of genotype ON1
Source: PLoS One. 2018 Jan 29;13(1):e0192085. doi: 10.1371/journal.pone.0192085 (PMC5788364; doi:10.1371/journal.pone.0192085)
Supplement: S1 Table — (XLSX) [file pone.0192085.s001.xlsx]

## Sheet: Sheet1
S1 Table. List of HRSV specimens sequenced in this study
Location (prefecture)	Subgroup	Genotype	Strain name	Collection date	GenBank Accesion_Number	Note
Okinawa	A	ON1	RSA/Okinawa/13U001/2013	2013-10-25	LC037455
Okinawa	A	ON1	RSA/Okinawa/13U002/2013	2013-12-20	LC037456
Okinawa	A	ON1	RSA/Okinawa/13U003/2014	2014-03-01	LC037457
Okinawa	A	ON1	RSA/Okinawa/13U004/2014	2014-03-04	LC037458
Okinawa	A	ON1	RSA/Okinawa/13U006/2014	2014-03-07	LC037459
Okinawa	A	ON1	RSA/Okinawa/13U007/2014	2014-03-15	LC037460
Okinawa	A	ON1	RSA/Okinawa/13U008/2014	2014-03-19	LC037461
Okinawa	A	ON1	RSA/Okinawa/13U009/2014	2014-04-11	LC037462
Okinawa	A	ON1	RSA/Okinawa/13U010/2014	2014-05-06	LC037463
Okinawa	A	ON1	RSA/Okinawa/13U011/2014	2014-05-09	LC037464
Okinawa	A	ON1	RSA/Okinawa/13U012/2014	2014-05-21	LC037465
Okinawa	A	ON1	RSA/Okinawa/13U013/2014	2014-06-03	LC037466
Okinawa	A	ON1	RSA/Okinawa/13U014/2014	2014-06-09	LC037467
Okinawa	A	ON1	RSA/Okinawa/13U015/2014	2014-06-16	LC037468
Okinawa	A	ON1	RSA/Okinawa/13U016/2014	2014-06-27	LC037469
Okinawa	A	ON1	RSA/Okinawa/13U017/2014	2014-07-18	LC037470
Okinawa	A	ON1	RSA/Okinawa/13U018/2014	2014-07-30	LC037471
Okinawa	A	ON1	RSA/Okinawa/13U019/2014	2014-08-01	LC037472
Okinawa	A	ON1	RSA/Okinawa/13U020/2014	2014-08-11	LC037473
Okinawa	A	ON1	RSA/Okinawa/14U001/2014	2014-09-28	LC037474
Okinawa	B	BA9	RSB/Okinawa/14U002/2014	2014-10-01	LC037475
Okinawa	A	ON1	RSA/Okinawa/14U003/2014	2014-10-06	LC037476
Okinawa	A	ON1	RSA/Okinawa/14U005/2015	2015-01-22	LC037477
Shizuoka	A	NA1	RSA/Shizuoka/12RS070/2013	2013-03-11	LC037478
Shizuoka	A	NA1	RSA/Shizuoka/12RS071/2013	2013-04-28	LC037479
Shizuoka	A	ON1	RSA/Shizuoka/13RS091/2013	2013-09-13	LC037480
Shizuoka	A	NA1	RSA/Shizuoka/13RS206/2014	2014-01-28	LC037481
Shizuoka	A	NA1	RSA/Shizuoka/13RS206-2/2014	2014-01-29	LC037482	Second visit sample of Case 13RS206
Shizuoka	A	NA1	RSA/Shizuoka/14RS001/2014	2014-09-11	LC037483
Shizuoka	A	ON1	RSA/Shizuoka/14RS070/2014	2014-10-30	LC037484
Shizuoka	A	ON1	RSA/Shizuoka/14RS071/2014	2014-11-21	LC037485
Shizuoka	A	ON1	RSA/Shizuoka/14RS072/2014	2014-12-10	LC037486
Shizuoka	A	ON1	RSA/Shizuoka/14RS073/2014	2014-12-19	LC037487
Shizuoka	A	ON1	RSA/Shizuoka/14RS073-3/2014	2014-12-21	LC037488	Third visit sample of Case 14RS073
Shizuoka	A	ON1	RSA/Shizuoka/14RS073-4/2014	2014-12-22	LC037489	Fourth visit sample of Case 14RS073
Shizuoka	A	ON1	RSA/Shizuoka/14RS074/2014	2014-12-22	LC037490
Shizuoka	A	ON1	RSA/Shizuoka/14RS074-3/2014	2014-12-24	LC037491	Third visit sample of Case 13RS074
Mie	A	ON1	RSA/Mie/13RS043/2013	2013-08-10	LC037492
Mie	A	NA1	RSA/Mie/13RS044/2013	2013-08-09	LC037493
Mie	A	NA1	RSA/Mie/13RS045/2013	2013-08-09	LC037494
Mie	A	ON1	RSA/Mie/13RS046/2013	2013-08-24	LC037495
Mie	A	ON1	RSA/Mie/13RS047/2013	2013-08-26	LC037496
Mie	A	ON1	RSA/Mie/13RS112/2013	2013-09-26	LC037497
Mie	A	ON1	RSA/Mie/13RS114/2013	2013-10-02	LC037498
Mie	A	NA1	RSA/Mie/13RS115/2013	2013-10-09	LC037499
Mie	A	ON1	RSA/Mie/13RS116/2013	2013-10-17	LC037500
Mie	A	ON1	RSA/Mie/13RS159/2013	2013-10-25	LC037501
Mie	A	ON1	RSA/Mie/13RS160/2013	2013-10-25	LC037502
Mie	A	ON1	RSA/Mie/13RS161/2013	2013-11-01	LC037503
Mie	A	NA1	RSA/Mie/13RS162/2013	2013-11-04	LC037504
Mie	A	ON1	RSA/Mie/13RS163/2013	2013-11-22	LC037505
Mie	A	ON1	RSA/Mie/13RS182/2013	2013-11-27	LC037506
Mie	A	ON1	RSA/Mie/14RS063/2014	2014-11-22	LC037507
Mie	A	ON1	RSA/Mie/14RS064/2014	2014-12-17	LC037508
Mie	A	ON1	RSA/Mie/14RS065/2014	2014-12-24	LC037509
Mie	A	ON1	RSA/Mie/14RS066/2014	2014-12-24	LC037510
Niigata	A	NA1	RSA/Niigata/12YR001/2012	2012-09-11	LC037511
Niigata	A	NA1	RSA/Niigata/12YR003/2012	2012-09-12	LC037512
Niigata	A	NA1	RSA/Niigata/12YR004/2012	2012-09-12	LC037513
Niigata	A	NA1	RSA/Niigata/12YR007/2012	2012-09-13	LC037514
Niigata	A	NA1	RSA/Niigata/12YR008/2012	2012-09-13	LC037515
Niigata	A	NA1	RSA/Niigata/12YR009/2012	2012-09-13	LC037516
Niigata	A	NA1	RSA/Niigata/12YR010/2012	2012-09-13	LC037517
Niigata	A	NA1	RSA/Niigata/12YR012/2012	2012-09-14	LC037518
Niigata	A	NA1	RSA/Niigata/12YR013/2012	2012-09-18	LC037519
Niigata	A	NA1	RSA/Niigata/12YR014/2012	2012-09-18	LC037520
Niigata	A	NA1	RSA/Niigata/12YR017/2012	2012-09-18	LC037521
Niigata	A	NA1	RSA/Niigata/12YR018/2012	2012-09-19	LC037522
Niigata	A	NA1	RSA/Niigata/12YR019/2012	2012-09-19	LC037523
Niigata	A	NA1	RSA/Niigata/12YR020/2012	2012-09-20	LC037524
Niigata	A	NA1	RSA/Niigata/12YR022/2012	2012-09-20	LC037525
Niigata	A	NA1	RSA/Niigata/12YR023/2012	2012-09-21	LC037526
Niigata	A	NA1	RSA/Niigata/12YR025/2012	2012-09-24	LC037527
Niigata	B	BA9	RSB/Niigata/12YR026/2012	2012-09-25	LC037528
Niigata	A	NA1	RSA/Niigata/12YR027/2012	2012-09-26	LC037529
Niigata	A	NA1	RSA/Niigata/12YR028/2012	2012-09-27	LC037530
Niigata	A	NA1	RSA/Niigata/12YR030/2012	2012-09-28	LC037531
Niigata	A	NA1	RSA/Niigata/12YR031/2012	2012-09-29	LC037532
Niigata	A	NA1	RSA/Niigata/12YR034/2012	2012-10-04	LC037533
Niigata	A	NA1	RSA/Niigata/12YR036/2012	2012-10-05	LC037534
Niigata	A	NA1	RSA/Niigata/12YR040/2012	2012-10-06	LC037535
Niigata	A	NA1	RSA/Niigata/12YR043/2012	2012-10-11	LC037536
Niigata	A	NA1	RSA/Niigata/12YR045/2012	2012-10-12	LC037537
Niigata	A	NA1	RSA/Niigata/12YR046/2012	2012-10-12	LC037538
Niigata	A	NA1	RSA/Niigata/12YR048/2012	2012-10-15	LC037539
Niigata	A	NA1	RSA/Niigata/12YR049/2012	2012-10-19	LC037540
Niigata	A	NA1	RSA/Niigata/12YR050/2012	2012-10-22	LC037541
Niigata	A	NA1	RSA/Niigata/12YR055/2012	2012-10-23	LC037542
Niigata	A	NA1	RSA/Niigata/12YR056/2012	2012-10-25	LC037543
Niigata	A	NA1	RSA/Niigata/12YR057/2012	2012-10-26	LC037544
Niigata	A	NA1	RSA/Niigata/12YR059/2012	2012-10-26	LC037545
Niigata	A	NA1	RSA/Niigata/12YR060/2012	2012-10-26	LC037546
Niigata	A	NA1	RSA/Niigata/12YR061/2012	2012-10-27	LC037547
Niigata	A	NA1	RSA/Niigata/12YR062/2012	2012-10-30	LC037548
Niigata	A	NA1	RSA/Niigata/12YR063/2012	2012-10-30	LC037549
Niigata	A	NA1	RSA/Niigata/12YR064/2012	2012-10-30	LC037550
Niigata	A	NA1	RSA/Niigata/12YR065/2012	2012-10-31	LC037551
Niigata	A	NA1	RSA/Niigata/12YR067/2012	2012-11-02	LC037552
Niigata	A	NA1	RSA/Niigata/12YR068/2012	2012-11-05	LC037553
Niigata	A	ON1	RSA/Niigata/12YR069/2012	2012-11-05	LC037554
Niigata	A	ON1	RSA/Niigata/12YR070/2012	2012-11-05	LC037555
Niigata	A	NA1	RSA/Niigata/12YR073/2012	2012-11-06	LC037556
Niigata	A	NA1	RSA/Niigata/12YR074/2012	2012-11-07	LC037557
Niigata	A	NA1	RSA/Niigata/12YR077/2012	2012-11-08	LC037558
Niigata	A	ON1	RSA/Niigata/12YR078/2012	2012-11-09	LC037559
Niigata	A	ON1	RSA/Niigata/12YR079/2012	2012-11-09	LC037560
Niigata	A	NA1	RSA/Niigata/12YR080/2012	2012-11-10	LC037561
Niigata	A	NA1	RSA/Niigata/12YR081/2012	2012-11-12	LC037562
Niigata	A	NA1	RSA/Niigata/12YR082/2012	2012-11-12	LC037563
Niigata	A	NA1	RSA/Niigata/12YR083/2012	2012-11-13	LC037564
Niigata	A	NA1	RSA/Niigata/12YR084/2012	2012-11-15	LC037565
Niigata	B	BA9	RSB/Niigata/12YR085/2012	2012-11-15	LC037566
Niigata	A	NA1	RSA/Niigata/12YR087/2012	2012-11-19	LC037567
Niigata	A	NA1	RSA/Niigata/12YR088/2012	2012-11-19	LC037568
Niigata	A	NA1	RSA/Niigata/12YR089/2012	2012-11-20	LC037569
Niigata	A	NA1	RSA/Niigata/12YR091/2012	2012-11-20	LC037570
Niigata	A	NA1	RSA/Niigata/12YR092/2012	2012-11-20	LC037571
Niigata	A	NA1	RSA/Niigata/12YR093/2012	2012-11-21	LC037572
Niigata	A	NA1	RSA/Niigata/12YR094/2012	2012-11-21	LC037573
Niigata	A	NA1	RSA/Niigata/12YR095/2012	2012-11-21	LC037574
Niigata	A	NA1	RSA/Niigata/12YR097/2012	2012-11-22	LC037575
Niigata	A	NA1	RSA/Niigata/12YR098/2012	2012-11-22	LC037576
Niigata	A	NA1	RSA/Niigata/12YR100/2012	2012-11-26	LC037577
Niigata	A	NA1	RSA/Niigata/12YR103/2012	2012-11-27	LC037578
Niigata	A	NA1	RSA/Niigata/12YR104/2012	2012-11-28	LC037579
Niigata	A	NA1	RSA/Niigata/12YR105/2012	2012-11-28	LC037580
Niigata	A	NA1	RSA/Niigata/12YR106/2012	2012-11-30	LC037581
Niigata	A	NA1	RSA/Niigata/12YR107/2012	2012-12-03	LC037582
Niigata	A	NA1	RSA/Niigata/12YR108/2012	2012-12-03	LC037583
Niigata	A	NA1	RSA/Niigata/12YR109/2012	2012-12-03	LC037584
Niigata	B	BA9	RSB/Niigata/12YR110/2012	2012-12-03	LC037585
Niigata	A	NA1	RSA/Niigata/12YR111/2012	2012-12-04	LC037586
Niigata	A	NA1	RSA/Niigata/12YR113/2012	2012-12-06	LC037587
Niigata	A	NA1	RSA/Niigata/12YR114/2012	2012-12-07	LC037588
Niigata	A	NA1	RSA/Niigata/12YR115/2012	2012-12-07	LC037589
Niigata	A	NA1	RSA/Niigata/12YR117/2012	2012-12-10	LC037590
Niigata	A	NA1	RSA/Niigata/12YR118/2012	2012-12-11	LC037591
Niigata	A	NA1	RSA/Niigata/12YR121/2012	2012-12-17	LC037592
Niigata	A	NA1	RSA/Niigata/12YR122/2012	2012-12-17	LC037593
Niigata	A	NA1	RSA/Niigata/12YR125/2012	2012-12-21	LC037594
Niigata	A	NA1	RSA/Niigata/12YR126/2012	2012-12-25	LC037595
Niigata	A	NA1	RSA/Niigata/12YR128/2012	2012-12-26	LC037596
Niigata	A	NA1	RSA/Niigata/12YR130/2012	2012-12-28	LC037597
Niigata	A	NA1	RSA/Niigata/12YR137/2013	2013-01-15	LC037598
Niigata	A	NA1	RSA/Niigata/12YR138/2013	2013-01-16	LC037599
Niigata	A	NA1	RSA/Niigata/12YR140/2013	2013-02-04	LC037600
Niigata	B	BA9	RSB/Niigata/12YR144/2013	2013-02-12	LC037601
Niigata	A	NA1	RSA/Niigata/12YR163/2013	2013-05-09	LC037602
Niigata	A	NA1	RSA/Niigata/12YR165/2013	2013-05-10	LC037603
Niigata	A	NA1	RSA/Niigata/12YR168/2013	2013-05-17	LC037604
Niigata	B	BA9	RSB/Niigata/12YR171/2013	2013-05-22	LC037605
Niigata	B	BA9	RSB/Niigata/12YR185/2013	2013-07-05	LC037606
Niigata	B	BA9	RSB/Niigata/12YR187/2013	2013-07-09	LC037607
Niigata	B	BA9	RSB/Niigata/12YR189/2013	2013-07-18	LC037608
Niigata	B	BA10	RSB/Niigata/12YR195/2013	2013-07-30	LC037609
Niigata	B	BA10	RSB/Niigata/13YR002/2013	2013-08-01	LC037610
Niigata	B	BA10	RSB/Niigata/13YR004/2013	2013-08-02	LC037611
Niigata	B	BA10	RSB/Niigata/13YR007/2013	2013-08-05	LC037612
Niigata	B	BA10	RSB/Niigata/13YR008/2013	2013-08-05	LC037613
Niigata	B	BA10	RSB/Niigata/13YR009/2013	2013-08-05	LC037614
Niigata	A	NA1	RSA/Niigata/13YR010/2013	2013-08-05	LC037615
Niigata	B	BA10	RSB/Niigata/13YR011/2013	2013-08-05	LC037616
Niigata	B	BA10	RSB/Niigata/13YR012/2013	2013-08-06	LC037617
Niigata	B	BA10	RSB/Niigata/13YR014/2013	2013-08-08	LC037618
Niigata	B	BA10	RSB/Niigata/13YR015/2013	2013-08-08	LC037619
Niigata	B	BA9	RSB/Niigata/13YR016/2013	2013-08-08	LC037620
Niigata	B	BA10	RSB/Niigata/13YR017/2013	2013-08-08	LC037621
Niigata	B	BA10	RSB/Niigata/13YR018/2013	2013-08-09	LC037622
Niigata	A	NA1	RSA/Niigata/13YR023/2013	2013-08-10	LC037623
Niigata	B	BA10	RSB/Niigata/13YR028/2013	2013-08-12	LC037624
Niigata	A	NA1	RSA/Niigata/13YR032/2013	2013-08-22	LC037625
Niigata	A	NA1	RSA/Niigata/13YR033/2013	2013-08-24	LC037626
Niigata	A	NA1	RSA/Niigata/13YR043/2013	2013-09-05	LC037627
Niigata	B	BA10	RSB/Niigata/13YR044/2013	2013-09-06	LC037628
Niigata	B	BA10	RSB/Niigata/13YR047/2013	2013-09-09	LC037629
Niigata	B	BA10	RSB/Niigata/13YR048/2013	2013-09-10	LC037630
Niigata	B	BA10	RSB/Niigata/13YR052/2013	2013-09-11	LC037631
Niigata	B	BA10	RSB/Niigata/13YR054/2013	2013-09-14	LC037632
Niigata	A	NA1	RSA/Niigata/13YR057/2013	2013-09-17	LC037633
Niigata	A	NA1	RSA/Niigata/13YR059/2013	2013-09-19	LC037634
Niigata	B	BA10	RSB/Niigata/13YR060/2013	2013-09-19	LC037635
Niigata	B	BA10	RSB/Niigata/13YR067/2013	2013-09-26	LC037636
Niigata	B	BA10	RSB/Niigata/13YR068/2013	2013-09-27	LC037637
Niigata	B	BA10	RSB/Niigata/13YR069/2013	2013-09-27	LC037638
Niigata	A	NA1	RSA/Niigata/13YR075/2013	2013-10-04	LC037639
Niigata	B	BA10	RSB/Niigata/13YR076/2013	2013-10-09	LC037640
Niigata	B	BA10	RSB/Niigata/13YR077/2013	2013-10-09	LC037641
Niigata	B	BA10	RSB/Niigata/13YR078/2013	2013-10-10	LC037642
Niigata	B	BA9	RSB/Niigata/13YR082/2013	2013-10-18	LC037643
Niigata	A	NA1	RSA/Niigata/13YR091/2013	2013-10-28	LC037644
Niigata	B	BA9	RSB/Niigata/13YR093/2013	2013-11-06	LC037645
Niigata	B	BA10	RSB/Niigata/13YR099/2013	2013-11-13	LC037646
Niigata	A	NA1	RSA/Niigata/13YR111/2014	2014-03-05	LC037647
Niigata	A	ON1	RSA/Niigata/13YR114/2014	2014-04-19	LC037648
Niigata	A	ON1	RSA/Niigata/13YR115/2014	2014-05-15	LC037649
Niigata	A	ON1	RSA/Niigata/14YR001/2014	2015-01-28	LC037650
Niigata	A	NA1	RSA/Niigata/14YR002/2014	2014-09-19	LC037651
Niigata	A	NA1	RSA/Niigata/14YR003/2014	2014-10-04	LC037652
Niigata	A	NA1	RSA/Niigata/14YR004/2014	2014-10-06	LC037653
Niigata	A	NA1	RSA/Niigata/14YR005/2014	2014-10-09	LC037654
Niigata	A	NA1	RSA/Niigata/14YR006/2014	2014-10-09	LC037655
Niigata	A	ON1	RSA/Niigata/14YR008/2014	2014-10-10	LC037656
Niigata	A	NA1	RSA/Niigata/14YR009/2014	2014-10-23	LC037657
Niigata	A	ON1	RSA/Niigata/14YR010/2014	2014-10-23	LC037658
Niigata	A	NA1	RSA/Niigata/14YR011/2014	2014-10-24	LC037659
Niigata	A	ON1	RSA/Niigata/14YR012/2014	2014-10-30	LC037660
Niigata	A	ON1	RSA/Niigata/14YR013/2014	2014-10-30	LC037661
Niigata	A	ON1	RSA/Niigata/14YR014/2014	2014-10-31	LC037662
Niigata	A	ON1	RSA/Niigata/14YR016/2014	2014-10-31	LC037663
Niigata	A	ON1	RSA/Niigata/14YR017/2014	2014-11-14	LC037664
Niigata	A	ON1	RSA/Niigata/14YR019/2014	2014-11-14	LC037665
Niigata	A	ON1	RSA/Niigata/14YR021/2014	2014-11-20	LC037666
Niigata	A	ON1	RSA/Niigata/14YR022/2014	2014-11-27	LC037667
Niigata	A	ON1	RSA/Niigata/14YR025/2014	2014-11-27	LC037668
Niigata	A	ON1	RSA/Niigata/14YR027/2014	2014-12-04	LC037669
Niigata	A	ON1	RSA/Niigata/14YR030/2014	2014-12-04	LC037670
Niigata	A	ON1	RSA/Niigata/14YR032/2014	2014-12-08	LC037671
Niigata	A	ON1	RSA/Niigata/14YR033/2014	2014-12-11	LC037672
Niigata	A	ON1	RSA/Niigata/14YR034/2014	2014-12-11	LC037673
Niigata	A	ON1	RSA/Niigata/14YR036/2014	2014-12-25	LC037674
Niigata	A	ON1	RSA/Niigata/14F255/2015	2014-12-29	LC037675
Hokkaido	A	NA1	RSA/Hokkaido/14RS006/2014	2014-10-07	LC037676
Hokkaido	B	BA9	RSB/Hokkaido/14RS007/2014	2014-10-21	LC037677
Hokkaido	B	BA9	RSB/Hokkaido/14RS008/2014	2014-10-27	LC037678
Hokkaido	A	NA1	RSA/Hokkaido/14RS021/2014	2014-11-10	LC037679
Hokkaido	A	NA1	RSA/Hokkaido/14RS022/2014	2014-11-17	LC037680
Hokkaido	A	NA1	RSA/Hokkaido/14RS023/2014	2014-11-25	LC037681
Hokkaido	A	NA1	RSA/Hokkaido/14RS024/2014	2014-11-28	LC037682
Hokkaido	A	ON1	RSA/Hokkaido/14RS046/2014	2014-12-05	LC037683
Hokkaido	A	ON1	RSA/Hokkaido/14RS047/2014	2014-12-16	LC037684
Hokkaido	A	ON1	RSA/Hokkaido/14RS048/2014	2014-12-22	LC037685
Hokkaido	A	ON1	RSA/Hokkaido/14RS075/2015	2015-01-08	LC037686
Hokkaido	A	ON1	RSA/Hokkaido/14RS076/2015	2015-01-15	LC037687
Hokkaido	A	ON1	RSA/Hokkaido/14RS077/2015	2015-01-22	LC037688
Aomori	A	NA1	RSA/Aomori/12RS040/2012	2012-11-02	LC037689
Aomori	B	BA9	RSB/Aomori/12RS041/2012	2012-11-06	LC037690
Aomori	A	NA1	RSA/Aomori/12RS046/2012	2012-11-22	LC037691
Aomori	A	NA1	RSA/Aomori/12RS047/2012	2012-11-24	LC037692
Aomori	A	NA1	RSA/Aomori/13RS001/2013	2013-08-06	LC037693
Aomori	A	NA1	RSA/Aomori/13RS002/2013	2013-08-06	LC037694
Aomori	A	NA1	RSA/Aomori/13RS003/2013	2013-08-06	LC037695
Aomori	A	NA1	RSA/Aomori/13RS004/2013	2013-08-07	LC037696
Aomori	A	NA1	RSA/Aomori/13RS005/2013	2013-08-07	LC037697
Aomori	A	NA1	RSA/Aomori/13RS006/2013	2013-08-09	LC037698
Aomori	A	NA1	RSA/Aomori/13RS007/2013	2013-08-09	LC037699
Aomori	A	NA1	RSA/Aomori/13RS008/2013	2013-08-10	LC037700
Aomori	A	NA1	RSA/Aomori/13RS009/2013	2013-08-16	LC037701
Aomori	A	NA1	RSA/Aomori/13RS010/2013	2013-08-17	LC037702
Aomori	A	NA1	RSA/Aomori/13RS021/2013	2013-08-28	LC037703
Aomori	A	NA1	RSA/Aomori/13RS022/2013	2013-08-28	LC037704
Aomori	A	NA1	RSA/Aomori/13RS036/2013	2013-09-05	LC037705
Aomori	A	NA1	RSA/Aomori/13RS037/2013	2013-09-06	LC037706
Aomori	A	NA1	RSA/Aomori/13RS038/2013	2013-09-07	LC037707
Aomori	B	BA9	RSB/Aomori/13RS040/2013	2013-09-09	LC037708
Aomori	A	NA1	RSA/Aomori/13RS137/2013	2013-09-27	LC037709
Aomori	A	NA1	RSA/Aomori/13RS138/2013	2013-09-28	LC037710
Aomori	A	NA1	RSA/Aomori/13RS140/2013	2013-10-31	LC037711
Aomori	A	NA1	RSA/Aomori/14RS013/2014	2014-10-06	LC037712
Aomori	B	BA9	RSB/Aomori/14RS014/2014	2014-10-16	LC037713
Aomori	B	BA9	RSB/Aomori/14RS015/2014	2014-10-22	LC037714
Aomori	A	NA1	RSA/Aomori/14RS016/2014	2014-11-13	LC037715
Aomori	A	NA1	RSA/Aomori/14RS017/2014	2014-11-14	LC037716
Aomori	A	NA1	RSA/Aomori/14RS018/2014	2014-11-20	LC037717
Aomori	A	NA1	RSA/Aomori/14RS019/2014	2014-11-28	LC037718
Aomori	A	ON1	RSA/Aomori/14RS049/2014	2014-12-10	LC037719
Aomori	A	ON1	RSA/Aomori/14RS050/2014	2014-12-10	LC037720
Aomori	A	ON1	RSA/Aomori/14RS052/2014	2014-12-15	LC037721
Tokyo	A	NA1	RSA/Tokyo/12RS015/2012	2012-10-30	LC037722
Tokyo	A	NA1	RSA/Tokyo/12RS016/2012	2012-11-01	LC037723
Tokyo	B	BA9	RSB/Tokyo/12RS017/2012	2012-11-01	LC037724
Tokyo	A	NA1	RSA/Tokyo/12RS028/2012	2012-11-06	LC037725
Tokyo	A	NA1	RSA/Tokyo/12RS029/2012	2012-11-08	LC037726
Tokyo	A	NA1	RSA/Tokyo/12RS030/2012	2012-11-13	LC037727
Tokyo	A	NA1	RSA/Tokyo/13RS041/2013	2013-09-19	LC037728
Tokyo	A	NA1	RSA/Tokyo/13RS042/2013	2013-09-20	LC037729
Tokyo	A	NA1	RSA/Tokyo/13RS129/2013	2013-10-24	LC037730
Tokyo	A	NA1	RSA/Tokyo/14RS002/2014	2014-10-07	LC037731
Tokyo	A	ON1	RSA/Tokyo/14RS003/2014	2014-10-17	LC037732
Tokyo	B	BA9	RSB/Tokyo/14RS004/2014	2014-10-20	LC037733
Tokyo	B	BA9	RSB/Tokyo/14RS005/2014	2014-10-20	LC037734
Tokyo	A	NA1	RSA/Tokyo/14RS012/2014	2014-11-17	LC037735
Tokyo	A	NA1	RSA/Tokyo/14RS025/2014	2014-12-04	LC037736
Tokyo	A	NA1	RSA/Tokyo/14RS026/2014	2014-12-06	LC037737
Tokyo	A	NA1	RSA/Tokyo/14RS038/2014	2014-11-25	LC037738
Tokyo	A	NA1	RSA/Tokyo/14RS039/2014	2014-12-01	LC037739
Tokyo	A	ON1	RSA/Tokyo/14RS040/2014	2014-12-11	LC037740
Tokyo	A	NA1	RSA/Tokyo/14RS041/2014	2014-12-16	LC037741
Tokyo	A	ON1	RSA/Tokyo/14RS053/2015	2015-01-06	LC037742
Tokyo	A	ON1	RSA/Tokyo/14RS054/2015	2015-01-08	LC037743
Chiba	A	NA1	RSA/Chiba/12RS023/2012	2012-10-22	LC037744
Chiba	A	NA1	RSA/Chiba/12RS024/2012	2012-10-23	LC037745
Chiba	A	NA1	RSA/Chiba/12RS025/2012	2012-10-30	LC037746
Chiba	B	BA9	RSB/Chiba/12RS026/2012	2012-11-05	LC037747
Chiba	B	BA9	RSB/Chiba/12RS027/2012	2012-11-06	LC037748
Chiba	A	NA1	RSA/Chiba/13RS102/2013	2013-08-26	LC037749
Chiba	A	NA1	RSA/Chiba/13RS103/2013	2013-08-27	LC037750
Chiba	A	NA1	RSA/Chiba/13RS104/2013	2013-08-27	LC037751
Chiba	A	ON1	RSA/Chiba/13RS106/2013	2013-09-19	LC037752
Chiba	B	BA9	RSB/Chiba/13RS107/2013	2013-09-24	LC037753
Chiba	B	BA9	RSB/Chiba/13RS108/2013	2013-09-24	LC037754
Chiba	A	NA1	RSA/Chiba/13RS109/2013	2013-09-25	LC037755
Chiba	A	ON1	RSA/Chiba/13RS110/2013	2013-09-26	LC037756
Aichi	A	NA1	RSA/Aichi/12RS056/2012	2012-11-05	LC037757
Aichi	B	BA9	RSB/Aichi/12RS057/2012	2012-11-15	LC037758
Aichi	A	NA1	RSA/Aichi/12RS058/2012	2012-11-15	LC037759
Aichi	A	NA1	RSA/Aichi/12RS059/2012	2012-11-22	LC037760
Aichi	A	NA1	RSA/Aichi/12RS061/2012	2012-11-26	LC037761
Aichi	A	NA1	RSA/Aichi/12RS062/2012	2012-12-03	LC037762
Aichi	B	BA10	RSB/Aichi/13RS077/2013	2013-09-02	LC037763
Aichi	B	BA9	RSB/Aichi/13RS078/2013	2013-09-03	LC037764
Aichi	B	BA9	RSB/Aichi/13RS079/2013	2013-09-13	LC037765
Aichi	B	BA9	RSB/Aichi/13RS150/2013	2013-10-22	LC037766
Osaka	B	BA9	RSB/Osaka/12RS006/2012	2012-10-30	LC037767
Osaka	B	BA9	RSB/Osaka/12RS018/2012	2012-11-05	LC037768
Osaka	A	NA1	RSA/Osaka/12RS049/2012	2012-12-01	LC037769
Osaka	B	BA9	RSB/Osaka/12RS050/2012	2012-12-04	LC037770
Osaka	A	NA1	RSA/Osaka/12RS054/2012	2012-12-10	LC037771
Osaka	B	BA9	RSB/Osaka/13RS066/2013	2013-09-24	LC037772
Osaka	A	NA1	RSA/Osaka/13RS067/2013	2013-09-27	LC037773
Osaka	A	NA1	RSA/Osaka/13RS068/2013	2013-09-27	LC037774
Osaka	A	NA1	RSA/Osaka/13RS069/2013	2013-09-27	LC037775
Osaka	A	NA1	RSA/Osaka/13RS083/2013	2013-09-30	LC037776
Osaka	A	NA1	RSA/Osaka/13RS084/2013	2013-10-01	LC037777
Osaka	A	NA1	RSA/Osaka/13RS085/2013	2013-10-01	LC037778
Osaka	A	NA1	RSA/Osaka/13RS087/2013	2013-10-04	LC037779
Osaka	A	NA1	RSA/Osaka/13RS094/2013	2013-10-09	LC037780
Shiga	B	BA9	RSB/Shiga/13RS117/2013	2013-09-10	LC037781
Shiga	B	BA9	RSB/Shiga/13RS118/2013	2013-09-30	LC037782
Shiga	B	BA9	RSB/Shiga/13RS119/2013	2013-10-03	LC037783
Shiga	A	ON1	RSA/Shiga/13RS121/2013	2013-10-10	LC037784
Shiga	A	ON1	RSA/Shiga/13RS164/2013	2013-10-25	LC037785
Shiga	B	BA9	RSB/Shiga/13RS166/2013	2013-11-01	LC037786
Shiga	B	BA9	RSB/Shiga/13RS167/2013	2013-11-01	LC037787
Shiga	B	BA9	RSB/Shiga/13RS168/2013	2013-11-01	LC037788
Shiga	A	NA1	RSA/Shiga/13RS197/2013	2013-12-09	LC037789
Shiga	A	ON1	RSA/Shiga/14RS042/2014	2014-11-28	LC037790
Shiga	A	ON1	RSA/Shiga/14RS043/2014	2014-12-12	LC037791
Shiga	A	ON1	RSA/Shiga/14RS044/2014	2014-12-16	LC037792
Shiga	A	ON1	RSA/Shiga/14RS045/2014	2014-12-25	LC037793
Hyogo	A	NA1	RSA/Hyogo/12RS001/2012	2012-10-23	LC037794
Hyogo	A	NA1	RSA/Hyogo/12RS002/2012	2012-10-24	LC037795
Hyogo	A	NA1	RSA/Hyogo/12RS003/2012	2012-10-24	LC037796
Hyogo	A	NA1	RSA/Hyogo/12RS004/2012	2012-10-26	LC037797
Hyogo	A	NA1	RSA/Hyogo/12RS005/2012	2012-10-27	LC037798
Hyogo	A	NA1	RSA/Hyogo/13RS192/2014	2014-02-01	LC037799
Kanagawa	A	ON1	RSA/Kanagawa/12RS064/2012	2012-11-24	LC037800
Kanagawa	A	NA1	RSA/Kanagawa/12RS065/2012	2012-11-30	LC037801
Kanagawa	A	NA1	RSA/Kanagawa/12RS067/2012	2012-12-06	LC037802
Kanagawa	A	NA1	RSA/Kanagawa/12RS068/2012	2012-12-05	LC037803
Kanagawa	A	NA1	RSA/Kanagawa/13RS051/2013	2013-09-02	LC037804
Kanagawa	A	NA1	RSA/Kanagawa/13RS052/2013	2013-09-03	LC037805
Kanagawa	A	NA1	RSA/Kanagawa/13RS053/2013	2013-09-03	LC037806
Kanagawa	A	NA1	RSA/Kanagawa/13RS054/2013	2013-09-03	LC037807
Kanagawa	A	NA1	RSA/Kanagawa/13RS055/2013	2013-09-03	LC037808
Kanagawa	A	NA1	RSA/Kanagawa/13RS057/2013	2013-09-04	LC037809
Kanagawa	A	NA1	RSA/Kanagawa/13RS058/2013	2013-09-05	LC037810
Kanagawa	A	NA1	RSA/Kanagawa/13RS059/2013	2013-09-07	LC037811
Kanagawa	A	NA1	RSA/Kanagawa/13RS060/2013	2013-09-09	LC037812
Kanagawa	B	BA9	RSB/Kanagawa/13RS061/2013	2013-09-09	LC037813
Kanagawa	A	NA1	RSA/Kanagawa/13RS062/2013	2013-09-09	LC037814
Kanagawa	B	BA9	RSB/Kanagawa/13RS063/2013	2013-09-09	LC037815
Kanagawa	A	ON1	RSA/Kanagawa/13RS064/2013	2013-09-11	LC037816
Kanagawa	A	ON1	RSA/Kanagawa/13RS065/2013	2013-09-13	LC037817
Kanagawa	B	BA9	RSB/Kanagawa/13RS125/2013	2013-10-03	LC037818
Kanagawa	B	BA9	RSB/Kanagawa/13RS126/2013	2013-10-09	LC037819
Kanagawa	A	NA1	RSA/Kanagawa/13RS127/2013	2013-10-24	LC037820
Kanagawa	A	NA1	RSA/Kanagawa/13RS128/2013	2013-10-25	LC037821
Kanagawa	B	BA9	RSB/Kanagawa/13RS152/2013	2013-11-02	LC037822
Kanagawa	A	ON1	RSA/Kanagawa/13RS153/2013	2013-11-05	LC037823
Kanagawa	B	BA9	RSB/Kanagawa/13RS154/2013	2013-11-11	LC037824
Kanagawa	B	BA9	RSB/Kanagawa/13RS156/2013	2013-11-14	LC037825
Kagawa	B	BA9	RSB/Kagawa/12RS012/2012	2012-10-30	LC037826
Kagawa	A	NA1	RSA/Kagawa/12RS013/2012	2012-10-30	LC037827
Kagawa	B	BA9	RSB/Kagawa/12RS014/2012	2012-10-31	LC037828
Kagawa	B	BA9	RSB/Kagawa/12RS019/2012	2012-10-23	LC037829
Kagawa	A	NA1	RSA/Kagawa/12RS020/2012	2012-11-02	LC037830
Kagawa	B	BA9	RSB/Kagawa/12RS021/2012	2012-11-05	LC037831
Kagawa	A	NA1	RSA/Kagawa/12RS022/2012	2012-11-06	LC037832
Kagawa	A	NA1	RSA/Kagawa/12RS036/2012	2012-11-10	LC037833
Kagawa	A	NA1	RSA/Kagawa/12RS039/2012	2012-11-15	LC037834
Kagawa	A	NA1	RSA/Kagawa/12RS043/2012	2012-11-19	LC037835
Kagawa	A	NA1	RSA/Kagawa/12RS044/2012	2012-11-27	LC037836
Yamaguchi	A	NA1	RSA/Yamaguchi/13RS023/2013	2013-07-16	LC037837
Yamaguchi	A	NA1	RSA/Yamaguchi/13RS024/2013	2013-07-16	LC037838
Yamaguchi	A	NA1	RSA/Yamaguchi/13RS026/2013	2013-07-23	LC037839
Yamaguchi	A	NA1	RSA/Yamaguchi/13RS027/2013	2013-07-24	LC037840
Yamaguchi	A	NA1	RSA/Yamaguchi/13RS028/2013	2013-07-24	LC037841
Yamaguchi	A	NA1	RSA/Yamaguchi/13RS029/2013	2013-07-29	LC037842
Yamaguchi	A	NA1	RSA/Yamaguchi/13RS030/2013	2013-08-05	LC037843
Yamaguchi	A	NA1	RSA/Yamaguchi/13RS031/2013	2013-08-12	LC037844
Yamaguchi	A	NA1	RSA/Yamaguchi/13RS032/2013	2013-08-19	LC037845
Yamaguchi	B	BA9	RSB/Yamaguchi/13RS033/2013	2013-08-29	LC037846
Yamaguchi	A	NA1	RSA/Yamaguchi/13RS034/2013	2013-08-05	LC037847
Yamaguchi	A	NA1	RSA/Yamaguchi/13RS035/2013	2013-09-03	LC037848
Yamaguchi	A	ON1	RSA/Yamaguchi/13RS176/2013	2013-10-18	LC037849
Yamaguchi	B	BA9	RSB/Yamaguchi/13RS178/2013	2013-11-13	LC037850
Yamaguchi	A	NA1	RSA/Yamaguchi/13RS179/2013	2013-12-09	LC037851
Yamaguchi	A	NA1	RSA/Yamaguchi/13RS181/2013	2013-12-16	LC037852
Yamaguchi	B	BA9	RSB/Yamaguchi/13RS183/2013	2013-12-24	LC037853
Yamaguchi	A	NA1	RSA/Yamaguchi/13RS186/2014	2014-01-04	LC037854
Yamaguchi	A	ON1	RSA/Yamaguchi/13RS205/2014	2014-02-25	LC037855
Fukuoka	A	NA1	RSA/Fukuoka/12RS007/2012	2012-10-20	LC037856
Fukuoka	A	NA1	RSA/Fukuoka/12RS009/2012	2012-10-23	LC037857
Fukuoka	A	NA1	RSA/Fukuoka/12RS011/2012	2012-10-30	LC037858
Fukuoka	A	NA1	RSA/Fukuoka/13RS013/2013	2013-08-07	LC037859
Fukuoka	A	NA1	RSA/Fukuoka/13RS014/2013	2013-08-07	LC037860
Fukuoka	A	NA1	RSA/Fukuoka/13RS015/2013	2013-08-08	LC037861
Fukuoka	A	NA1	RSA/Fukuoka/13RS016/2013	2013-08-09	LC037862
Fukuoka	A	NA1	RSA/Fukuoka/13RS017/2013	2013-08-09	LC037863
Fukuoka	A	NA1	RSA/Fukuoka/13RS018/2013	2013-08-10	LC037864
Fukuoka	A	NA1	RSA/Fukuoka/13RS019/2013	2013-08-16	LC037865
Fukuoka	A	NA1	RSA/Fukuoka/13RS095/2013	2013-08-20	LC037866
Fukuoka	A	NA1	RSA/Fukuoka/13RS096/2013	2013-08-21	LC037867
Fukuoka	A	NA1	RSA/Fukuoka/13RS099/2013	2013-08-27	LC037868
Kumamoto	A	NA1	RSA/Kumamoto/12RS031/2012	2012-10-19	LC037869
Kumamoto	A	NA1	RSA/Kumamoto/12RS032/2012	2012-10-23	LC037870
Kumamoto	A	NA1	RSA/Kumamoto/12RS033/2012	2012-10-30	LC037871
Kumamoto	A	NA1	RSA/Kumamoto/12RS034/2012	2012-10-31	LC037872
Kumamoto	A	NA1	RSA/Kumamoto/12RS035/2012	2012-10-31	LC037873
Kumamoto	B	BA9	RSB/Kumamoto/13RS142/2013	2013-09-24	LC037874
Kumamoto	B	BA9	RSB/Kumamoto/13RS075/2013	2013-09-28	LC037875
Kumamoto	B	BA9	RSB/Kumamoto/13RS076/2013	2013-10-02	LC037876
Kumamoto	B	BA9	RSB/Kumamoto/13RS131/2013	2013-10-04	LC037877
Kumamoto	B	BA9	RSB/Kumamoto/13RS132/2013	2013-10-17	LC037878
Kumamoto	B	BA9	RSB/Kumamoto/13RS135/2013	2013-09-13	LC037879
Kumamoto	B	BA9	RSB/Kumamoto/13RS158/2013	2013-11-18	LC037880
Kumamoto	A	ON1	RSA/Kumamoto/14RS009/2014	2014-10-23	LC037881
Kumamoto	A	ON1	RSA/Kumamoto/14RS010/2014	2014-10-31	LC037882
Kumamoto	A	ON1	RSA/Kumamoto/14RS020/2014	2014-11-15	LC037883
Kumamoto	A	ON1	RSA/Kumamoto/14RS027/2014	2014-12-01	LC037884
Kumamoto	A	ON1	RSA/Kumamoto/14RS028/2014	2014-12-02	LC037885
Kumamoto	A	ON1	RSA/Kumamoto/14RS029/2014	2014-12-05	LC037886
Kumamoto	A	ON1	RSA/Kumamoto/14RS030/2014	2014-12-05	LC037887
Kumamoto	A	ON1	RSA/Kumamoto/14RS031/2014	2014-12-08	LC037888
Kumamoto	A	ON1	RSA/Kumamoto/14RS032/2014	2014-12-09	LC037889
Kumamoto	A	ON1	RSA/Kumamoto/14RS033/2014	2014-12-09	LC037890
Kumamoto	A	ON1	RSA/Kumamoto/14RS034/2014	2014-12-11	LC037891
Kumamoto	A	NA1	RSA/Kumamoto/14RS035/2014	2014-12-12	LC037892
Kumamoto	A	NA1	RSA/Kumamoto/14RS036/2014	2014-12-15	LC037893
Kumamoto	A	ON1	RSA/Kumamoto/14RS037/2014	2014-12-17	LC037894
Kumamoto	A	ON1	RSA/Kumamoto/14RS055/2014	2014-12-19	LC037895
Kumamoto	A	ON1	RSA/Kumamoto/14RS056/2015	2015-01-09	LC037896
Kumamoto	A	ON1	RSA/Kumamoto/14RS057/2015	2015-01-10	LC037897
Kumamoto	A	ON1	RSA/Kumamoto/14RS059/2015	2015-01-20	LC037898
Kumamoto	A	ON1	RSA/Kumamoto/14RS060/2015	2015-01-21	LC037899
Kumamoto	A	ON1	RSA/Kumamoto/14RS061/2015	2015-01-21	LC037900
Kumamoto	A	ON1	RSA/Kumamoto/14RS062/2015	2015-01-21	LC037901
