# Supplementary material for: Molecular epidemiology of human respiratory syncytial virus among children in Japan during three seasons and hospitalization risk of genotype ON1
Source: PLoS One. 2018 Jan 29;13(1):e0192085. doi: 10.1371/journal.pone.0192085 (PMC5788364; doi:10.1371/journal.pone.0192085)
Supplement: S2 Table — (XLSX) [file pone.0192085.s002.xlsx]

## Sheet: Sheet1
S2 Table. Reference sequences of HRSV-A and B used for phylogenetic tree analysis
Subgroup	Genotype	Strain	Country	Collection year	GenBank accession No.
HRSV-A	ON1	ON67-1210A	Canada	2010	JN257693
		Kanagawa/116/2012	Japan	2012	AB808780
		Fukui/047/2013	Japan	2013	AB978325
		Fukui/061/2013	Japan	2013	AB978327
		BPH-12-087	Philippines	2013	AB846652
		BJ/39979	China	2012	KC461212
		HR3445-12	Croatia	2012	KF057865
		HR570-13	Croatia	2013	KF057867
		WUE/14576/12	Germany	2012	JX912357
		WUE/5577/12	Germany	2012	JX912358
		WUE/16397/12	Germany	2012	JX912364
		HD12325	Germany	2013	KJ710364
		HD11238	Germany	2013	KJ710398
		1251-96RM	Italy	2012	KC858246
		10162AN/2012	Italy	2012	JX988439
		KEN/Kilifi/1161012/22-Nov-2012	Kenya	2012	KF587950
	NA1	NG-016-04	Japan	2004	AB470478
		NG-069-05	Japan	2005	AB603447
		NG-104-08	Japan	2008	AB603454
		RSV/Tochigi/58/2010	Japan	2010	AB775972
		RSV/Tochigi/107/2011	Japan	2011	AB775984
		Fukui/145/2012	Japan	2012	AB978320
		Fukui/019/2013	Japan	2013	AB978324
		TEv-12-0164	Philippines	2012	KM873399
		378-HCM/05.10-A	Vietnam	2010	JX079949
		BR_CE_159_2009	Brazil	2009	JX513294
		HD12277	Germany	2013	KJ710369
	NA2	NG/082/05	Japan	2005	AB470479
	GA1	A2			M11486
		USA/Long/1956	USA	1956	M17212
	GA2	Mon/1/94	Uruguay	1994	AF448498
	GA4	NY/CH09/93	USA	1993	AF065254
	GA5	MON-1-90	Uruguay	1990	Z33494
	GA7	SA99V360	South Africa	1999	AF348804
	SAA1	SA97D669	South Africa	1997	AF348809
HRSV-B	BA10	P89	Germany	2013	KJ938291
		P14	Germany	2013	KJ938294
		NL/CS/4311201111/12	Netherlands	2012	KC710995
		PAN21B/2011	Panama	2011	KF300968
		PAN22B/2011	Panama	2011	KF300951
		PAN24B/2012	Panama	2012	KF301020
		Py8A	Paraguay	2010	KM508827
		ANK/2011/644	Turkey	2011	KM266955
		ANK/2012/29	Turkey	2012	KM266959
		ANK/2012/275	Turkey	2012	KM267002
		ANK/2012/190	Turkey	2012	KM266989
		BE/950755/08	Belgium	2008	JX645886
		BE/5489/08	Belgium	2008	JX645885
		BE/956911/08	Belgium	2008	JX645884
		2334/BKK/07	Thailand	2008	FJ490359
		2144/BKK/07	Thailand	2008	FJ490358
		1936/BKK/07	Thailand	2008	FJ490355
		NG-084-07	Japan	2007	HM459883
		NG-042-07	Japan	2007	HM459884
		NG-135-07	Japan	2007	HM459885
	BA9	NL/CS/4311300119/13	Netherlands	2013	KC710997
		NL/NH/4511100003/11	Netherlands	2011	KC710983
		BJ/23763	China	2010	KC297460
		B/GZ/13-309	China	2013	KM586840
		NG-040-07	Japan	2007	HM459879
		NG-119-07	Japan	2008	HM459878
		TTa-10-0253	Philippines	2010	AB749712
		TRi-12-0015	Philippines	2012	KM873506
	BA8	NG-228-06	Japan	2005	HM459871
		NG-064-06	Japan	2006	AB470482
		NG-166-06	Japan	2006	AB603479
		NG-112-06	Japan	2006	HM459872
		NG-013-07	Japan	2007	HM459873
		NG-045-07	Japan	2007	HM459874
		NG-120-07	Japan	2007	HM459875
	BA7	NG-013-05	Japan	2005	AB470481
		NG-102-05	Japan	2005	HM459866
		NG-025-05	Japan	2005	HM459867
		NG-063-07	Japan	2007	HM459869
		NG-087-07	Japan	2007	HM459870
	BA6	BE/11508/01	Belgium	2001	AY751116
	BA5	NG-006-03	Japan	2003	AB175820
	BA4	BA/524/04	Argentine	2004	DQ227396
	BA3	BA/5021/03	Argentine	2003	DQ227405
		BA/1607/04	Argentine	2004	DQ227397
	BA2	BA/4862/03	Argentine	2003	DQ227391
	BA1	BA/164/02	Argentine	2002	DQ227367
		BA/770/02	Argentine	2002	DQ227373
		BA4128/99B	Argentine	1999	AY333364
